# Supplementary material for: Sound-based assembly of a microcapillary network in a saturn-like tumor model for drug testing
Source: Mater Today Bio. 2022 Jul 12;16:100357. doi: 10.1016/j.mtbio.2022.100357 (PMC9307464; doi:10.1016/j.mtbio.2022.100357)
Supplement: Multimedia component 2 [file mmc2.xlsx]

## Sheet: Sheet1
Significantly regulated genes in capillary bed, malignant pleural mesothelioma spheroids or their coculture after treatment with cisplatin and bevacizumab
Pro-angiogenic factors			HUVEC/pericytes				MPM				HUVEC/pericytes + MPM
Gene name	Protein	Biological meaning	Cispl vs EGM-2	Bev vs EGM-2	Cispl+Bev vs EGM-2	Cispl+Bev vs Bev	Cispl vs EGM-2	Bev vs EGM-2	Cispl+Bev vs EGM-2	Cispl+Bev vs Bev	Cispl vs EGM-2	Bev vs EGM-2	Cispl+Bev vs EGM-2	Cispl+Bev vs Bev
AGGF1	angiogenic factor with G patch and FHA domains 1	EC proliferation	ns	ns	ns	ns	p<0.01	ns	p<0.01	p<0.01	p<0.05	ns	p<0.05	p<0.05
BMP2	bone morphogenetic protein 2	EC proliferation	ns	ns	ns	ns	ns	ns	ns	ns	ns	ns	ns	ns
MDK	midkine (neurite growth-promoting factor 2)	EC proliferation	ns	ns	ns	ns	ns	ns	ns	ns	ns	ns	ns	ns
NPPB	natriuretic peptide B	EC proliferation	ns	ns	ns	ns	ns	ns	ns	ns	ns	ns	ns	ns
PDGFB	platelet-derived growth factor beta	EC proliferation	p<0.01	ns	p<0.01	p<0.01	p<0.001	p<0.05	p<0.05	p<0.01	p<0.001	p<0.05	p<0.05	p<0.01
PGF	placental growth factor	EC proliferation	ns	ns	ns	ns	ns	ns	ns	ns	ns	ns	ns	ns
TYMP	thymidine phosphorylase	EC proliferation	ns	ns	ns	ns	ns	ns	ns	ns	ns	ns	ns	ns
ANG	angiogenin, ribonuclease, RNase A family, 5	EC sprouting	ns	ns	ns	ns	ns	ns	ns	ns	ns	ns	ns	ns
ANGPT1	angiopoietin 1	EC sprouting	ns	ns	ns	ns	ns	ns	ns	ns	ns	ns	ns	ns
ANGPTL1	angiopoietin-like 1	EC sprouting	ns	ns	ns	ns	ns	ns	ns	ns	ns	ns	ns	ns
CCL15	chemokine (C-C motif) ligand 15	EC sprouting	p<0.05	ns	p<0.05	p<0.05	p<0.05	ns	p<0.05	p<0.05	p<0.05	ns	p<0.05	p<0.05
FGF1	fibroblast growth factor 1 (acidic)	EC sprouting	ns	ns	ns	ns	p<0.01	ns	p<0.01	p<0.01	p<0.01	ns	p<0.01	p<0.01
FN1	fibronectin 1	EC sprouting	ns	ns	ns	ns	p<0.01	ns	p<0.01	p<0.01	p<0.01	ns	p<0.01	p<0.01
FST	follistatin	EC sprouting	ns	ns	ns	ns	ns	ns	ns	ns	ns	ns	ns	ns
NRP1	natriuretic peptide receptor A/guanylate cyclase A (atrionatriuretic peptide receptor A)	EC sprouting	ns	ns	ns	ns	ns	ns	ns	ns	ns	ns	ns	ns
PDGFD	platelet-derived growth factor delta	EC sprouting	ns	ns	ns	ns	p<0.001	p<0.001	p<0.001	p<0.001	p<0.001	p<0.001	p<0.001	p<0.001
PLG	plasminogen	EC sprouting	ns	ns	ns	ns	ns	ns	ns	ns	ns	ns	ns	ns
PROK1	prokineticin 1	EC sprouting	ns	p<0.01	p<0.01	ns	ns	ns	ns	ns	ns	p<0.05	ns	p<0.05
RHOB	ras homolog gene family, member B	EC sprouting	ns	ns	ns	ns	ns	ns	ns	ns	ns	ns	ns	ns
TIE2	tyrosine kinase with immunoglobulin-like and EGF-like domains 1	EC sprouting	ns	ns	ns	ns	ns	ns	ns	ns	ns	ns	ns	ns
TNF	tumor necrosis factor	EC sprouting	p<0.001	ns	p<0.001	p<0.01	p<0.05	p<0.05	p<0.01	p<0.05	p<0.01	p<0.01	p<0.01	p<0.05
VEGFA	vascular endothelial growth factor A	EC sprouting	p<0.001	ns	p<0.001	p<0.001	p<0.001	ns	p<0.001	p<0.001	p<0.001	ns	p<0.001	p<0.001
EDIL3	EGF-like repeats and discoidin I-like domains 3	VEGF-synergizing proangiogenic factors	ns	ns	ns	ns	ns	ns	ns	ns	ns	ns	ns	ns
EREG2	epiregulin	VEGF-synergizing proangiogenic factors	ns	ns	ns	ns	ns	ns	ns	ns	ns	ns	ns	ns
FGF2	fibroblast growth factor 2 (basic)	VEGF-synergizing proangiogenic factors	p<0.05	ns	p<0.05	p<0.05	p<0.01	ns	p<0.01	p<0.01	p<0.01	ns	p<0.01	p<0.001
FGF13	fibroblast growth factor 13	VEGF-synergizing proangiogenic factors	ns	ns	ns	ns	ns	ns	ns	ns	ns	ns	ns	ns
FGFBP1	fibroblast growth factor binding protein 1	VEGF-synergizing proangiogenic factors	ns	ns	ns	ns	ns	ns	ns	ns	ns	ns	ns	ns
FIGF	c-fos induced growth factor (vascular endothelial growth factor D)	VEGF-synergizing proangiogenic factors	ns	ns	ns	ns	ns	ns	ns	ns	ns	ns	ns	ns
IL6	interleukin 6	VEGF-synergizing proangiogenic factors	p<0.001	p<0.001	p<0.001	p<0.001	p<0.001	p<0.05	p<0.001	p<0.001	p<0.001	p<0.05	p<0.001	p<0.001
TGFB1	transforming growth factor, beta 1	VEGF-synergizing proangiogenic factors	ns	ns	ns	ns	ns	p<0.05	p<0.05	ns	ns	p<0.01	p<0.01	ns
CCL2	chemokine (C-C motif) ligand 2	VEGF-independent proangiogenic factors	ns	ns	ns	ns	ns	ns	ns	ns	ns	ns	ns	ns
CSF3	colony stimulating factor 3	VEGF-independent proangiogenic factors	ns	ns	ns	ns	ns	ns	ns	ns	ns	ns	ns	ns
CXCL2	chemokine (C-X-C motif) ligand 2	VEGF-independent proangiogenic factors	ns	ns	ns	ns	ns	ns	ns	ns	ns	ns	ns	ns
CXCL3	chemokine (C-X-C motif) ligand 3	VEGF-independent proangiogenic factors	ns	ns	ns	ns	ns	ns	ns	ns	ns	ns	ns	ns
CXCL5	chemokine (C-X-C motif) ligand 5	VEGF-independent proangiogenic factors	ns	ns	ns	ns	ns	ns	ns	ns	ns	ns	ns	ns
CXCL6	chemokine (C-X-C motif) ligand 6	VEGF-independent proangiogenic factors	ns	ns	ns	ns	ns	ns	ns	ns	ns	ns	ns	ns
CXCL10	chemokine (C-X-C motif) ligand 10	VEGF-independent proangiogenic factors	ns	ns	ns	ns	ns	ns	ns	ns	ns	ns	ns	ns
CXCL12	chemokine (C-X-C motif) ligand 12	VEGF-independent proangiogenic factors	ns	ns	ns	ns	ns	ns	ns	ns	ns	ns	ns	ns
CXCL13	chemokine (C-X-C motif) ligand 13	VEGF-independent proangiogenic factors	ns	ns	ns	ns	ns	ns	ns	ns	ns	ns	ns	ns
GRN	granulin	VEGF-independent proangiogenic factors	ns	ns	ns	ns	ns	ns	ns	ns	ns	ns	ns	ns
GRP	gastrin-releasing peptide	VEGF-independent proangiogenic factors	ns	ns	ns	ns	ns	ns	ns	ns	ns	ns	ns	ns
HGF	hepatocyte growth factor (hepapoietin A; scatter factor)	VEGF-independent proangiogenic factors	ns	ns	ns	ns	ns	ns	ns	ns	ns	ns	ns	ns
IL8	interleukin 8	VEGF-independent proangiogenic factors	p<0.001	ns	p<0.001	p<0.001	p<0.001	ns	p<0.001	p<0.001	p<0.001	p<0.001	ns	p<0.001
IL10	interleukin 10	VEGF-independent proangiogenic factors	ns	p<0.05	p<0.05	p<0.05	ns	p<0.01	p<0.01	ns	ns	p<0.01	p<0.01	ns
IL17	interleukin 17	VEGF-independent proangiogenic factors	ns	ns	ns	ns	ns	ns	ns	ns	ns	ns	ns	ns
KITLG	KIT ligand	VEGF-independent proangiogenic factors	ns	ns	ns	ns	ns	ns	ns	ns	ns	ns	ns	ns
LEP	leptin	VEGF-independent proangiogenic factors	ns	ns	ns	ns	ns	ns	ns	ns	ns	ns	ns	ns
PPBP	pro-platelet basic protein (chemokine (C-X-C motif) ligand 7)	VEGF-independent proangiogenic factors	ns	ns	ns	ns	ns	ns	ns	ns	ns	ns	ns	ns
PRL	prolactin	VEGF-independent proangiogenic factors	ns	ns	ns	ns	ns	ns	ns	ns	ns	ns	ns	ns
PTN	pleiotrophin	VEGF-independent proangiogenic factors	ns	ns	ns	ns	ns	ns	ns	ns	ns	ns	ns	ns
RUNX1	runt-related transcription factor 1	VEGF-independent proangiogenic factors	ns	ns	ns	ns	ns	ns	ns	ns	ns	ns	ns	ns
SERPINE1	serpin peptidase inhibitor, clade E (nexin, plasminogen activator inhibitor type 1), member 1	VEGF-independent proangiogenic factors	ns	ns	ns	ns	ns	ns	ns	ns	ns	ns	ns	ns
STAB1	stabilin 1	VEGF-independent proangiogenic factors	ns	ns	ns	ns	ns	ns	ns	ns	ns	ns	ns	ns
TGFA	transforming growth factor, alpha	VEGF-independent proangiogenic factors	ns	ns	ns	ns	p<0.01	ns	p<0.01	p<0.01	p<0.01	ns	p<0.01	p<0.01
TIMP1	TIMP metallopeptidase inhibitor 1	VEGF-independent proangiogenic factors	p<0.01	ns	p<0.01	p<0.01	p<0.01	ns	p<0.01	p<0.01	p<0.01	ns	p<0.01	p<0.01
Anti-angiogenic factors			HUVEC/pericytes				MPM				HUVEC/pericytes + MPM
Gene name	vascular endothelial growth factor A	Biological meaning	Cispl vs EGM-2	Bev vs EGM-2	Cispl+Bev vs EGM-2	Cispl+Bev vs Bev	Cispl vs EGM-2	Bev vs EGM-2	Cispl+Bev vs EGM-2	Cispl+Bev vs Bev	Cispl vs EGM-2	Bev vs EGM-2	Cispl+Bev vs EGM-2	Cispl+Bev vs Bev
AMOT	angiomotin	EC proliferation inhibitors	ns	ns	ns	ns	ns	ns	ns	ns	ns	ns	ns	ns
BTG1	B-cell translocation gene 1, anti-proliferative	EC proliferation inhibitors	ns	ns	ns	ns	ns	ns	ns	ns	ns	ns	ns	ns
RNH1	ribonuclease/angiogenin inhibitor 1	EC proliferation inhibitors	ns	ns	ns	ns	ns	ns	ns	ns	ns	ns	ns	ns
ANGPT2	angiopoietin 2	EC apoptosis inducers	ns	ns	ns	ns	ns	ns	ns	ns	ns	ns	ns	ns
BAI1	brain-specific angiogenesis inhibitor 1	EC apoptosis inducers	ns	ns	ns	ns	ns	ns	ns	ns	ns	ns	ns	ns
FOXO4	orkhead box O4	EC apoptosis inducers	ns	ns	ns	ns	ns	ns	ns	ns	ns	ns	ns	ns
COL4A3	collagen, type IV, alpha 3 (Goodpasture antigen)	EC sprouting inhibitors	p<0.05	ns	p<0.05	p<0.05	ns	ns	ns	ns	p<0.05	ns	p<0.05	p<0.05
COL18A1	collagen, type XVIII, alpha 1	EC sprouting inhibitors	ns	ns	ns	ns	ns	ns	ns	ns	ns	ns	ns	ns
CD59	CD59 molecule, complement regulatory protein	VEGF-independent anti-angiogenic factors	ns	ns	ns	ns	ns	ns	ns	ns	ns	ns	ns	ns
CHGA	chromogranin A (parathyroid secretory protein 1)	VEGF-independent anti-angiogenic factors	ns	ns	ns	ns	ns	ns	ns	ns	ns	ns	ns	ns
CXCL9	chemokine (C-X-C motif) ligand 9	VEGF-independent anti-angiogenic factors	ns	ns	ns	ns	ns	ns	ns	ns	ns	ns	ns	ns
CXCL10	chemokine (C-X-C motif) ligand 10	VEGF-independent anti-angiogenic factors	ns	ns	ns	ns	ns	ns	ns	ns	ns	ns	ns	ns
CXCL11	chemokine (C-X-C motif) ligand 11	VEGF-independent anti-angiogenic factors	ns	ns	ns	ns	ns	ns	ns	ns	ns	ns	ns	ns
CXCL14	chemokine (C-X-C motif) ligand 14	VEGF-independent anti-angiogenic factors	ns	ns	ns	ns	ns	ns	ns	ns	ns	ns	ns	ns
IFNA1	interferon, alpha 1	VEGF-independent anti-angiogenic factors	ns	ns	ns	ns	ns	ns	ns	ns	ns	ns	ns	ns
IFNB1	interferon, beta 1	VEGF-independent anti-angiogenic factors	ns	ns	ns	ns	ns	ns	ns	ns	ns	ns	ns	ns
IFNG1	interferon, gamma 1	VEGF-independent anti-angiogenic factors	ns	ns	ns	ns	ns	ns	ns	ns	ns	ns	ns	ns
KLKR3	kallikrein-related peptidase 3	VEGF-independent anti-angiogenic factors	ns	ns	ns	ns	ns	ns	ns	ns	ns	ns	ns	ns
PF4	platelet factor 4	VEGF-independent anti-angiogenic factors	ns	ns	ns	ns	ns	ns	ns	ns	ns	ns	ns	ns
SERPINC1	serpin peptidase inhibitor, clade C (antithrombin), member 1	VEGF-independent anti-angiogenic factors	ns	ns	ns	ns	ns	ns	ns	ns	ns	ns	ns	ns
SERPINF1	serpin petidase inhibitor, clade F (alpha-2 antiplasmin, pigment epithelium derived factor), member 1	VEGF-independent anti-angiogenic factors	ns	ns	ns	ns	ns	ns	ns	ns	ns	ns	ns	ns
SPINK5	serine peptidase inhibitor, Kazal type 5	VEGF-independent anti-angiogenic factors	ns	ns	ns	ns	ns	ns	ns	ns	ns	ns	ns	ns
THBS1	thrombospondin 1	VEGF-independent anti-angiogenic factors	ns	ns	ns	ns	p<0.05	ns	p<0.05	p<0.05	p<0.05	ns	p<0.05	ns
TIMP2	TIMP metallopeptidase inhibitor 2	VEGF-independent anti-angiogenic factors	ns	ns	ns	ns	p<0.01	ns	p<0.01	p<0.001	p<0.05	ns	p<0.001	p<0.001
TIMP3	TIMP metallopeptidase inhibitor 3	VEGF-independent anti-angiogenic factors	ns	ns	ns	ns	ns	ns	ns	ns	ns	ns	ns	ns
TNNI2	troponin I type 2 (skeletal, fast)	VEGF-independent anti-angiogenic factors	ns	ns	ns	ns	ns	ns	ns	ns	ns	ns	ns	ns
